# Supplementary material for: Clinical and Economic Burden of Metabolic Dysfunction-Associated Steatotic Liver Disease (MASLD) in a Spanish Mediterranean Region: A Population-Based Study
Source: J Clin Med. 2025 Apr 3;14(7):2441. doi: 10.3390/jcm14072441 (PMC11989979; doi:10.3390/jcm14072441)
Supplement: Supplementary file 1 [file jcm-14-02441-s001.zip]

Archive with 1 entries (1 files):
- jcm-3529030-supplementary.pdf
